# Supplementary material for: Voluntary Wheel Running Does Not Enhance Radiotherapy Efficiency in a Preclinical Model of Prostate Cancer: The Importance of Physical Activity Modalities?
Source: Cancers (Basel). 2021 Oct 28;13(21):5402. doi: 10.3390/cancers13215402 (PMC8582584; doi:10.3390/cancers13215402)
Supplement: Supplementary file 1 [file cancers-13-05402-s001.zip]

Archive with 1 entries (1 files):
- cancers-1417427-supplementary.pdf
